# Supplementary material for: Extraction and Detection of Avian Influenza Virus From Wetland Sediment Using Enrichment-Based Targeted Resequencing
Source: Front Vet Sci. 2020 May 29;7:301. doi: 10.3389/fvets.2020.00301 (PMC7273442; doi:10.3389/fvets.2020.00301)
Supplement: Supplementary file 1 [file Table_1.XLSX]

## Sheet: Supplemenatry_Material_TableS1_
Table S1: Study data. n/a = not applicable; BD = below detection; >100 = ng/uL concentration over the detection limit of the kit; (+) = positive; S(+) = suspect positive; - = negative, AIV = avian influenza virus, HA = hemagglutinin, NA = neuraminidase, MP = matrix protein.
Sample ID	Source	Collection date	ecoli	total coliforms	Qubit (ng/uL)_x000D_ (BD = below detection range)	Ct	RT-qPCR positivity	HA subtypes	NA subtypes	Other AIV	Sequence positivity	HA reads	NA reads	Other AIV reads	Total AIV reads	Total reads
IP11a	farm	2015-01-02	n/a	n/a	182.8	29.32	(+)	H11,H1,H3,H9,H2,H4,H6,H7	N6,N8,N3,N9,N5,N1,N2,N7	MP	(+)	681	766	5	1452	10161352
IP11c	farm	2015-01-02	n/a	n/a	126.4	30.08	(+)	H11,H5,H1,H4,H10,H6,H2	N5,N1,N2,N7,N3,N9	MP	(+)	60370	14624	29203	104197	14715802
NC11B	farm	2015-01-02	n/a	n/a	164	30.78	(+)	H11,H5,H3,H9	N5,N1,N2,N8	MP	(+)	30	275	5	310	9860036
NC11A	farm	2015-01-02	n/a	n/a	152	31.54	(+)	H11,H6,H1	N3,N2	MP	(+)	4	27	2	33	7400970
IP13b	farm	2015-01-02	n/a	n/a	750	31.55	(+)	H11,H1,H10,H9,H2,H7	N5,N1	PB2,MP	(+)	100	3	24	127	2518484
NC13b	farm	2015-01-02	n/a	n/a	850	32.11	(+)	H11,H9	N2	NA	(+)	3	1	0	4	2275676
IP12b	farm	2015-01-02	n/a	n/a	139.6	32.26	(+)	H11,H1,H4,H3,H2	N1,N2,N6,N8,N3,N9	MP	(+)	97	257	4	358	7380536
NC11C	farm	2015-01-02	n/a	n/a	141.6	32.28	(+)	H9	N8	NA	(+)	112	49	0	161	9030522
IP13a	farm	2015-01-02	n/a	n/a	850	32.82	(+)	H11,H5,H4,H9,H2	N1,N4,N6,N8,N3	PB2,MP	(+)	15	48	10	73	2458690
IP12a	farm	2015-01-02	n/a	n/a	750	32.92	(+)	H5,H12,H1,H4,H3,H9	N5,N1,N2,N6,N3	PB2,MP	(+)	105	55	132	292	5004462
IP72a	farm	2015-01-05	n/a	n/a	130	33.21	(+)	H6	N8,N2	PB2,PA,MP	(+)	38	233	10	281	2411540
NC12a	farm	2015-01-02	n/a	n/a	180	36.01	(+)	H9	NA	NA	(+)	1	0	0	1	2550850
IP71b	farm	2015-01-05	n/a	n/a	150	36.23	(+)	NA	N3	NA	(+)	0	8	0	8	2340576
IP72b	farm	2015-01-05	n/a	n/a	140	36.44	(+)	NA	N1,N8	NA	(+)	0	20	0	20	2519238
IP71a	farm	2015-01-05	n/a	n/a	140	37.42	(+)	H16	NA	NA	(+)	30	0	0	30	3083586
IP93a	farm	2015-01-05	n/a	n/a	64.7	40	(+)	H10,H16	N6	PB2,MP	(+)	102	10	9	121	2504324
IP92A	farm	2015-01-05	n/a	n/a	170	40	(+)	H5	NA	NA	(+)	47	0	0	47	8138728
IP92B	farm	2015-01-05	n/a	n/a	120	40	(+)	NA	NA	NA	NA	0	0	0	0	10682046
NC12b	farm	2015-01-02	n/a	n/a	130	40	(+)	NA	NA	NA	NA	0	0	0	0	2789676
IP31A	farm	2015-01-06	n/a	n/a	138	n/a	S(+)	H11	NA	MP	(+)	3	0	6	9	17060668
IP21c	farm	2015-01-03	n/a	n/a	800	n/a	S(+)	H10	NA	NA	(+)	4	0	0	4	2603600
IP111A	farm	2015-01-11	n/a	n/a	180	n/a	S(+)	H7	N1	NA	(+)	2	1	0	3	9803398
IP21A	farm	2015-01-03	n/a	n/a	183.6	n/a	S(+)	NA	NA	NA	NA	0	0	0	0	7084302
IP21B	farm	2015-01-03	n/a	n/a	190	n/a	S(+)	NA	NA	NA	NA	0	0	0	0	7252596
IP22b	farm	2015-01-03	n/a	n/a	1600	n/a	S(+)	NA	NA	NA	NA	0	0	0	0	2438872
IP31b	farm	2015-01-06	n/a	n/a	950	n/a	S(+)	NA	NA	NA	NA	0	0	0	0	3276886
IP42B	farm	2015-01-06	n/a	n/a	149.2	n/a	S(+)	NA	NA	NA	NA	0	0	0	0	13203454
IP51A	farm	2015-01-03	n/a	n/a	139.6	n/a	S(+)	NA	NA	NA	NA	0	0	0	0	8575604
IP94a	farm	2015-01-05	n/a	n/a	89.3	n/a	S(+)	NA	NA	NA	NA	0	0	0	0	2391532
IP11b	farm	2015-01-02	n/a	n/a	650	n/a	-	H11,H6,H2,H7	N1,N7,N9	PA,PB2,MP	(+)	2591	2729	12066	17386	2059066
NC13a	farm	2015-01-02	n/a	n/a	21.5	n/a	-	H5	NA	NA	(+)	205	0	0	205	2823550
IP93b	farm	2015-01-05	n/a	n/a	35.6	n/a	-	H11,H6,H13,H16	NA	NA	(+)	43	0	0	43	4302076
IP111b	farm	2015-01-11	n/a	n/a	180	n/a	-	NA	N2	NA	(+)	0	4	0	4	2119576
IP22a	farm	2015-01-03	n/a	n/a	150	n/a	-	NA	NA	NA	NA	0	0	0	0	2703166
IP41a	farm	2015-01-06	n/a	n/a	600	n/a	-	NA	NA	NA	NA	0	0	0	0	4165092
IP41b	farm	2015-01-06	n/a	n/a	900	n/a	-	NA	NA	NA	NA	0	0	0	0	2509460
IP42a	farm	2015-01-06	n/a	n/a	190	n/a	-	NA	NA	NA	NA	0	0	0	0	2397388
IP51b	farm	2015-01-03	n/a	n/a	960	n/a	-	NA	NA	NA	NA	0	0	0	0	2654702
IP51c	farm	2015-01-03	n/a	n/a	530	n/a	-	NA	NA	NA	NA	0	0	0	0	2503014
IP51d	farm	2015-01-03	n/a	n/a	200	n/a	-	NA	NA	NA	NA	0	0	0	0	2561040
IP61a	farm	2015-01-03	n/a	n/a	BD	n/a	-	NA	NA	NA	NA	0	0	0	0	2588732
IP62a	farm	2015-01-03	n/a	n/a	170	n/a	-	NA	NA	NA	NA	0	0	0	0	3085498
IP91a	farm	2015-01-05	n/a	n/a	900	n/a	-	NA	NA	NA	NA	0	0	0	0	2355046
IP91b	farm	2015-01-05	n/a	n/a	130	n/a	-	NA	NA	NA	NA	0	0	0	0	3854852
IP94b	farm	2015-01-05	n/a	n/a	170	n/a	-	NA	NA	NA	NA	0	0	0	0	2200446
PCD2a	wetland	2015-02-12	1200	19180	>100	31.55	(+)	H12,H5	N5	NA	(+)	25	208	0	233	5823100
ML5c	wetland	2015-01-19	n/a	n/a	>100	32.76	(+)	H10	N7	NA	(+)	4	45	0	49	5369604
SIL2a	wetland	2015-02-10	249.5	672	190	34.78	(+)	H11,H10,H6	N1,N2	MP	(+)	309	274	183	766	25189124
WTST4d	wetland	2015-02-05	n/a	n/a	92.1	35.21	(+)	NA	N8,N2	NA	(+)	0	39	0	39	4912236
WCW5d	wetland	2015-01-22	n/a	n/a	>100	35.24	(+)	NA	NA	NA	NA	0	0	0	0	7196428
PCD5a	wetland	2015-02-12	1198	12528	>100	35.36	(+)	H10,H5	N7	MP	(+)	171	317	4	492	8473566
PCD3c	wetland	2015-02-12	n/a	n/a	110	35.51	(+)	NA	NA	NA	NA	0	0	0	0	4986418
ML4a	wetland	2015-01-19	81.9	995	>100	35.59	(+)	NA	NA	NA	NA	0	0	0	0	1826702
ML4c	wetland	2015-01-19	n/a	n/a	>100	35.97	(+)	NA	N1	NA	(+)	0	1	0	1	5772270
GL4b	wetland	2015-01-26	n/a	n/a	94.5	35.98	(+)	NA	NA	NA	NA	0	0	0	0	7321622
LL3c	wetland	2015-01-21	n/a	n/a	>100	36.24	(+)	NA	N3	NA	(+)	0	12	0	12	18815854
ML5a	wetland	2015-01-19	109.5	976.9	>100	36.51	(+)	NA	NA	NA	NA	0	0	0	0	15718452
LL1a	wetland	2015-01-21	10	4611	>100	36.55	(+)	NA	N3	NA	(+)	0	86	0	86	7544510
SP3b	wetland	2015-02-03	n/a	n/a	59.3	36.73	(+)	NA	NA	NA	NA	0	0	0	0	1369380
HAT5b	wetland	2015-01-29	n/a	n/a	>100	36.96	(+)	H10	N7,N1,N8	MP	(+)	1	1262	2	1265	11899922
SP5c	wetland	2015-02-03	n/a	n/a	150	37.26	(+)	H4	NA	NA	(+)	39	0	0	39	5635308
PCD1a	wetland	2015-02-12	1813	15921.5	>100	37.63	(+)	NA	NA	NA	NA	0	0	0	0	16034898
HAT2a	wetland	2015-01-29	8.4	9468	>100	38.45	(+)	NA	NA	NA	NA	0	0	0	0	12537536
ML4b	wetland	2015-01-19	n/a	n/a	>100	38.49	(+)	NA	NA	NA	NA	0	0	0	0	14440536
PCD4a	wetland	2015-02-12	926	9848	>100	39.28	(+)	NA	NA	NA	NA	0	0	0	0	10599464
PCD3a	wetland	2015-02-12	520	198630	>100	39.36	(+)	NA	NA	NA	NA	0	0	0	0	3043990
ML3b	wetland	2015-01-19	n/a	n/a	>100	40	(+)	H11,H10,H12	N1,N8,N2	MP	(+)	3866	1576	1339	6781	12174846
SIL5a	wetland	2015-02-10	0	1421	160	40	(+)	H3	N8	NA	(+)	43	16	0	59	15797044
SP2a	wetland	2015-02-03	180.5	7305.5	62.5	n/a	S(+)	H10,H5	N7,N1,N2,N9	MP	(+)	503	362	704	1569	13777268
HP3d	wetland	2015-02-02	n/a	n/a	120	n/a	S(+)	H4	N1	NA	(+)	71	74	0	145	5693816
LL1c	wetland	2015-01-21	n/a	n/a	190	n/a	S(+)	NA	NA	MP	(+)	0	0	48	48	1325998
ML5b	wetland	2015-01-19	n/a	n/a	170	n/a	S(+)	H11	N2	PB2	(+)	2	28	6	36	2713462
ML5d	wetland	2015-01-19	n/a	n/a	>100	n/a	S(+)	H6,H3,H5	N1,N2	PB2,MP	(+)	6	7	18	31	2671570
GL3a	wetland	2015-01-26	41	24196	49	n/a	S(+)	H11	N2	PB2	(+)	9	4	14	27	2997434
GL4c	wetland	2015-01-26	n/a	n/a	96.1	n/a	S(+)	H5	NA	NA	(+)	24	0	0	24	3054486
SP5d	wetland	2015-02-03	n/a	n/a	170	n/a	S(+)	H3	NA	NA	(+)	20	0	0	20	4885360
LL3d	wetland	2015-01-21	n/a	n/a	>100	n/a	S(+)	NA	NA	MP	(+)	0	0	14	14	2506758
LL4b	wetland	2015-01-21	n/a	n/a	>100	n/a	S(+)	H6	NA	MP	(+)	3	0	4	7	1731912
HAT2b	wetland	2015-01-29	n/a	n/a	>100	n/a	S(+)	NA	N7	NA	(+)	0	6	0	6	3810368
LL4a	wetland	2015-01-21	4.1	686.7	>100	n/a	S(+)	H10	NA	NA	(+)	6	0	0	6	1223388
SP2b	wetland	2015-02-03	n/a	n/a	60.8	n/a	S(+)	H5	NA	NA	(+)	6	0	0	6	1699698
SP5b	wetland	2015-02-03	n/a	n/a	71.7	n/a	S(+)	H10	N7	PB2	(+)	1	1	4	6	1929866
PCD5c	wetland	2015-02-12	n/a	n/a	64.6	n/a	S(+)	NA	NA	MP	(+)	0	0	4	4	2595204
JL2a	wetland	2015-02-04	142	4998.5	70.7	n/a	S(+)	NA	N9	NA	(+)	0	3	0	3	4388704
LL1b	wetland	2015-01-21	n/a	n/a	>100	n/a	S(+)	H10	NA	NA	(+)	2	0	0	2	1366930
LL3b	wetland	2015-01-21	n/a	n/a	>100	n/a	S(+)	NA	N1	NA	(+)	0	2	0	2	1556638
SP1b	wetland	2015-02-03	n/a	n/a	46.7	n/a	S(+)	NA	N9	NA	(+)	0	2	0	2	1425696
PCD2c	wetland	2015-02-12	n/a	n/a	86.5	n/a	S(+)	NA	NA	PB2	(+)	0	0	1	1	5302784
AL1a	wetland	2015-01-27	2	6642	200	n/a	S(+)	NA	NA	NA	NA	0	0	0	0	4823640
AL1d	wetland	2015-01-27	n/a	n/a	>100	n/a	S(+)	NA	NA	NA	NA	0	0	0	0	4151894
AL2d	wetland	2015-01-27	n/a	n/a	170	n/a	S(+)	NA	NA	NA	NA	0	0	0	0	4483556
AL4c	wetland	2015-01-27	n/a	n/a	BD	n/a	S(+)	NA	NA	NA	NA	0	0	0	0	4496572
GL2c	wetland	2015-01-26	n/a	n/a	98.3	n/a	S(+)	NA	NA	NA	NA	0	0	0	0	3807418
GL2d	wetland	2015-01-26	n/a	n/a	68.4	n/a	S(+)	NA	NA	NA	NA	0	0	0	0	4464384
GL3b	wetland	2015-01-26	n/a	n/a	BD	n/a	S(+)	NA	NA	NA	NA	0	0	0	0	3167788
GL3c	wetland	2015-01-26	n/a	n/a	96.2	n/a	S(+)	NA	NA	NA	NA	0	0	0	0	4184168
GL4a	wetland	2015-01-26	520	20980	150	n/a	S(+)	NA	NA	NA	NA	0	0	0	0	3069608
HAT1a	wetland	2015-01-29	30	7270	160	n/a	S(+)	NA	NA	NA	NA	0	0	0	0	3713820
HAT1c	wetland	2015-01-29	n/a	n/a	120	n/a	S(+)	NA	NA	NA	NA	0	0	0	0	3805982
HAT3b	wetland	2015-01-29	n/a	n/a	BD	n/a	S(+)	NA	NA	NA	NA	0	0	0	0	3785332
HAT5a	wetland	2015-01-29	10	1723	110	n/a	S(+)	NA	NA	NA	NA	0	0	0	0	2968668
HP3c	wetland	2015-02-02	n/a	n/a	>100	n/a	S(+)	NA	NA	NA	NA	0	0	0	0	2605280
HP5b	wetland	2015-02-02	n/a	n/a	150	n/a	S(+)	NA	NA	NA	NA	0	0	0	0	845656
JL5d	wetland	2015-02-04	n/a	n/a	19	n/a	S(+)	NA	NA	NA	NA	0	0	0	0	3647824
LL2c	wetland	2015-01-21	n/a	n/a	>100	n/a	S(+)	NA	NA	NA	NA	0	0	0	0	1509694
LL5a	wetland	2015-01-21	1	325.5	BD	n/a	S(+)	NA	NA	NA	NA	0	0	0	0	1009418
ML1a	wetland	2015-01-19	58.3	660	>100	n/a	S(+)	NA	NA	NA	NA	0	0	0	0	1639690
ML1d	wetland	2015-01-19	n/a	n/a	>100	n/a	S(+)	NA	NA	NA	NA	0	0	0	0	691784
ML3c	wetland	2015-01-19	n/a	n/a	>100	n/a	S(+)	NA	NA	NA	NA	0	0	0	0	1665990
PCD3b	wetland	2015-02-12	n/a	n/a	>100	n/a	S(+)	NA	NA	NA	NA	0	0	0	0	2298938
SIL1b	wetland	2015-02-10	n/a	n/a	100	n/a	S(+)	NA	NA	NA	NA	0	0	0	0	6704406
SIL2b	wetland	2015-02-10	n/a	n/a	>100	n/a	S(+)	NA	NA	NA	NA	0	0	0	0	4623152
SP1a	wetland	2015-02-03	2	387.3	72.3	n/a	S(+)	NA	NA	NA	NA	0	0	0	0	3727290
SP1c	wetland	2015-02-03	n/a	n/a	110	n/a	S(+)	NA	NA	NA	NA	0	0	0	0	3108048
SP4d	wetland	2015-02-03	n/a	n/a	>100	n/a	S(+)	NA	NA	NA	NA	0	0	0	0	3438330
SP5a	wetland	2015-02-03	8.5	1113.5	55.4	n/a	S(+)	NA	NA	NA	NA	0	0	0	0	2895218
WB2a	wetland	2015-01-20	19.9	23590	>100	n/a	S(+)	NA	NA	NA	NA	0	0	0	0	6620962
WB2c	wetland	2015-01-20	n/a	n/a	>100	n/a	S(+)	NA	NA	NA	NA	0	0	0	0	1285844
WB4c	wetland	2015-01-20	n/a	n/a	170	n/a	S(+)	NA	NA	NA	NA	0	0	0	0	3056864
WB5c	wetland	2015-01-20	n/a	n/a	>100	n/a	S(+)	NA	NA	NA	NA	0	0	0	0	3815096
WTST1a	wetland	2015-02-05	7.6	1110.5	BD	n/a	S(+)	NA	NA	NA	NA	0	0	0	0	6257738
WTST3a	wetland	2015-02-05	0	1658.7	70.2	n/a	S(+)	NA	NA	NA	NA	0	0	0	0	22373952
AL1c	wetland	2015-01-27	n/a	n/a	>100	n/a	-	H10	N7	MP	(+)	154	46	11	211	964208
WCW1a	wetland	2015-01-22	1	1733	140	n/a	-	H10	N7,N9	NA	(+)	18	51	0	69	2005932
GL3d	wetland	2015-01-26	n/a	n/a	85.4	n/a	-	NA	NA	PB2,MP	(+)	0	0	66	66	3428244
SP1d	wetland	2015-02-03	n/a	n/a	200	n/a	-	NA	NA	PB2	(+)	0	0	21	21	3027398
HP3a	wetland	2015-02-02	130	6173.5	120	n/a	-	H11	NA	NA	(+)	15	0	0	15	3701152
WB1a	wetland	2015-01-20	2	31463	>100	n/a	-	NA	N9	NA	(+)	0	13	0	13	7347120
SIL5d	wetland	2015-02-10	n/a	n/a	200	n/a	-	H3	NA	NA	(+)	9	0	0	9	2616298
PCD1b	wetland	2015-02-12	n/a	n/a	>100	n/a	-	H16	N2	NA	(+)	1	6	0	7	2302296
AL3b	wetland	2015-01-27	n/a	n/a	180	n/a	-	NA	N9	NA	(+)	0	5	0	5	1414982
GBHR4c	wetland	2015-01-28	n/a	n/a	>100	n/a	-	H5	N2	NA	(+)	2	2	0	4	3801786
HAT5c	wetland	2015-01-29	n/a	n/a	>100	n/a	-	H3	NA	MP	(+)	2	0	2	4	3739512
GWD2a	wetland	2015-02-11	12.1	919	190	n/a	-	NA	NA	MP	(+)	0	0	2	2	4721512
HAT1d	wetland	2015-01-29	n/a	n/a	180	n/a	-	NA	N2	NA	(+)	0	2	0	2	3339918
HAT3c	wetland	2015-01-29	n/a	n/a	BD	n/a	-	NA	N2	NA	(+)	0	2	0	2	2615540
JL5c	wetland	2015-02-04	n/a	n/a	24.7	n/a	-	NA	N2	NA	(+)	0	2	0	2	3907464
PCD1c	wetland	2015-02-12	n/a	n/a	>100	n/a	-	NA	N2	NA	(+)	0	2	0	2	3552080
PCD4b	wetland	2015-02-12	n/a	n/a	>100	n/a	-	NA	N7	NA	(+)	0	2	0	2	2492606
SIL3b	wetland	2015-02-10	n/a	n/a	170	n/a	-	H11	NA	NA	(+)	2	0	0	2	3654210
WB5b	wetland	2015-01-20	n/a	n/a	>100	n/a	-	H16	NA	NA	(+)	2	0	0	2	3016002
JL3c	wetland	2015-02-04	n/a	n/a	130	n/a	-	NA	NA	PB2	(+)	0	0	1	1	3719354
PCD1d	wetland	2015-02-12	n/a	n/a	>100	n/a	-	NA	N9	NA	(+)	0	1	0	1	3003952
SP3d	wetland	2015-02-03	n/a	n/a	72.9	n/a	-	NA	N1	NA	(+)	0	1	0	1	4193160
WTST4c	wetland	2015-02-05	n/a	n/a	67.6	n/a	-	NA	N9	NA	(+)	0	1	0	1	2463544
AL1b	wetland	2015-01-27	n/a	n/a	190	n/a	-	NA	NA	NA	NA	0	0	0	0	7823822
AL2a	wetland	2015-01-27	5.3	10009.2	>100	n/a	-	NA	NA	NA	NA	0	0	0	0	3462014
AL2b	wetland	2015-01-27	n/a	n/a	180	n/a	-	NA	NA	NA	NA	0	0	0	0	3964544
AL2c	wetland	2015-01-27	n/a	n/a	190	n/a	-	NA	NA	NA	NA	0	0	0	0	4544262
AL3a	wetland	2015-01-27	1	143	BD	n/a	-	NA	NA	NA	NA	0	0	0	0	3646508
AL3c	wetland	2015-01-27	n/a	n/a	BD	n/a	-	NA	NA	NA	NA	0	0	0	0	4631726
AL3d	wetland	2015-01-27	n/a	n/a	>100	n/a	-	NA	NA	NA	NA	0	0	0	0	4563468
AL4a	wetland	2015-01-27	1	325.5	>100	n/a	-	NA	NA	NA	NA	0	0	0	0	4091168
AL4b	wetland	2015-01-27	n/a	n/a	>100	n/a	-	NA	NA	NA	NA	0	0	0	0	4047180
AL4d	wetland	2015-01-27	n/a	n/a	>100	n/a	-	NA	NA	NA	NA	0	0	0	0	3923942
AL5a	wetland	2015-01-27	1	307.6	BD	n/a	-	NA	NA	NA	NA	0	0	0	0	3260058
AL5b	wetland	2015-01-27	n/a	n/a	180	n/a	-	NA	NA	NA	NA	0	0	0	0	4828382
AL5c	wetland	2015-01-27	n/a	n/a	8.04	n/a	-	NA	NA	NA	NA	0	0	0	0	4125466
AL5d	wetland	2015-01-27	n/a	n/a	170	n/a	-	NA	NA	NA	NA	0	0	0	0	4409758
GBHR1a	wetland	2015-01-28	18.7	3998.5	>100	n/a	-	NA	NA	NA	NA	0	0	0	0	13115356
GBHR1b	wetland	2015-01-28	n/a	n/a	>100	n/a	-	NA	NA	NA	NA	0	0	0	0	1954324
GBHR1c	wetland	2015-01-28	n/a	n/a	>100	n/a	-	NA	NA	NA	NA	0	0	0	0	5119698
GBHR1d	wetland	2015-01-28	n/a	n/a	>100	n/a	-	NA	NA	NA	NA	0	0	0	0	3448628
GBHR2a	wetland	2015-01-28	41	1782	>100	n/a	-	NA	NA	NA	NA	0	0	0	0	3502042
GBHR2b	wetland	2015-01-28	n/a	n/a	>100	n/a	-	NA	NA	NA	NA	0	0	0	0	2592504
GBHR2c	wetland	2015-01-28	n/a	n/a	170	n/a	-	NA	NA	NA	NA	0	0	0	0	4696236
GBHR2d	wetland	2015-01-28	n/a	n/a	150	n/a	-	NA	NA	NA	NA	0	0	0	0	6188864
GBHR3a	wetland	2015-01-28	3.1	1789.5	>100	n/a	-	NA	NA	NA	NA	0	0	0	0	2924266
GBHR3b	wetland	2015-01-28	n/a	n/a	190	n/a	-	NA	NA	NA	NA	0	0	0	0	2780712
GBHR3c	wetland	2015-01-28	n/a	n/a	170	n/a	-	NA	NA	NA	NA	0	0	0	0	3580522
GBHR3d	wetland	2015-01-28	n/a	n/a	41.2	n/a	-	NA	NA	NA	NA	0	0	0	0	5277404
GBHR4a	wetland	2015-01-28	8.8	1734.9	>100	n/a	-	NA	NA	NA	NA	0	0	0	0	4237466
GBHR4b	wetland	2015-01-28	n/a	n/a	>100	n/a	-	NA	NA	NA	NA	0	0	0	0	4274606
GBHR4d	wetland	2015-01-28	n/a	n/a	>100	n/a	-	NA	NA	NA	NA	0	0	0	0	5907878
GBHR5a	wetland	2015-01-28	10	1112	140	n/a	-	NA	NA	NA	NA	0	0	0	0	3165804
GBHR5b	wetland	2015-01-28	n/a	n/a	160	n/a	-	NA	NA	NA	NA	0	0	0	0	6442310
GBHR5c	wetland	2015-01-28	n/a	n/a	>100	n/a	-	NA	NA	NA	NA	0	0	0	0	2973550
GBHR5d	wetland	2015-01-28	n/a	n/a	180	n/a	-	NA	NA	NA	NA	0	0	0	0	3308452
GL1a	wetland	2015-01-26	12.1	1299.7	70.7	n/a	-	NA	NA	NA	NA	0	0	0	0	3597728
GL1b	wetland	2015-01-26	n/a	n/a	150	n/a	-	NA	NA	NA	NA	0	0	0	0	3082102
GL1c	wetland	2015-01-26	n/a	n/a	97.6	n/a	-	NA	NA	NA	NA	0	0	0	0	3492488
GL1d	wetland	2015-01-26	n/a	n/a	45.7	n/a	-	NA	NA	NA	NA	0	0	0	0	3749600
GL2a	wetland	2015-01-26	10	19863	100	n/a	-	NA	NA	NA	NA	0	0	0	0	3442870
GL2b	wetland	2015-01-26	n/a	n/a	200	n/a	-	NA	NA	NA	NA	0	0	0	0	4016052
GL4d	wetland	2015-01-26	n/a	n/a	74.3	n/a	-	NA	NA	NA	NA	0	0	0	0	3482574
GL5a	wetland	2015-01-26	86	2481	130	n/a	-	NA	NA	NA	NA	0	0	0	0	3299340
GL5b	wetland	2015-01-26	n/a	n/a	150	n/a	-	NA	NA	NA	NA	0	0	0	0	3306842
GL5c	wetland	2015-01-26	n/a	n/a	96.1	n/a	-	NA	NA	NA	NA	0	0	0	0	3752962
GL5d	wetland	2015-01-26	n/a	n/a	98.6	n/a	-	NA	NA	NA	NA	0	0	0	0	3139506
GWD1a	wetland	2015-02-11	13.7	1818.5	130	n/a	-	NA	NA	NA	NA	0	0	0	0	5593634
GWD1b	wetland	2015-02-11	n/a	n/a	>100	n/a	-	NA	NA	NA	NA	0	0	0	0	19803946
GWD1c	wetland	2015-02-11	n/a	n/a	84.8	n/a	-	NA	NA	NA	NA	0	0	0	0	1851092
GWD1d	wetland	2015-02-11	n/a	n/a	120	n/a	-	NA	NA	NA	NA	0	0	0	0	4965750
GWD2b	wetland	2015-02-11	n/a	n/a	>100	n/a	-	NA	NA	NA	NA	0	0	0	0	3700116
GWD2c	wetland	2015-02-11	n/a	n/a	23.9	n/a	-	NA	NA	NA	NA	0	0	0	0	4245052
GWD2d	wetland	2015-02-11	n/a	n/a	98.3	n/a	-	NA	NA	NA	NA	0	0	0	0	3392114
GWD3a	wetland	2015-02-11	13.5	1011.2	47.5	n/a	-	NA	NA	NA	NA	0	0	0	0	4274892
GWD3b	wetland	2015-02-11	n/a	n/a	150	n/a	-	NA	NA	NA	NA	0	0	0	0	2522136
GWD3c	wetland	2015-02-11	n/a	n/a	56.3	n/a	-	NA	NA	NA	NA	0	0	0	0	4499438
GWD3d	wetland	2015-02-11	n/a	n/a	7.62	n/a	-	NA	NA	NA	NA	0	0	0	0	2476540
GWD4a	wetland	2015-02-11	11	1013	>100	n/a	-	NA	NA	NA	NA	0	0	0	0	2775758
GWD4b	wetland	2015-02-11	n/a	n/a	>100	n/a	-	NA	NA	NA	NA	0	0	0	0	3165234
GWD4c	wetland	2015-02-11	n/a	n/a	170	n/a	-	NA	NA	NA	NA	0	0	0	0	797968
GWD4d	wetland	2015-02-11	n/a	n/a	180	n/a	-	NA	NA	NA	NA	0	0	0	0	5628874
GWD5a	wetland	2015-02-11	52.3	733	87.9	n/a	-	NA	NA	NA	NA	0	0	0	0	3927460
GWD5b	wetland	2015-02-11	n/a	n/a	73.4	n/a	-	NA	NA	NA	NA	0	0	0	0	2623052
GWD5c	wetland	2015-02-11	n/a	n/a	120	n/a	-	NA	NA	NA	NA	0	0	0	0	2308852
GWD5d	wetland	2015-02-11	n/a	n/a	110	n/a	-	NA	NA	NA	NA	0	0	0	0	9817660
HAT1b	wetland	2015-01-29	n/a	n/a	130	n/a	-	NA	NA	NA	NA	0	0	0	0	3734682
HAT2c	wetland	2015-01-29	n/a	n/a	>100	n/a	-	NA	NA	NA	NA	0	0	0	0	3694478
HAT2d	wetland	2015-01-29	n/a	n/a	200	n/a	-	NA	NA	NA	NA	0	0	0	0	3814442
HAT3a	wetland	2015-01-29	16.6	1226.5	13.5	n/a	-	NA	NA	NA	NA	0	0	0	0	3367626
HAT3d	wetland	2015-01-29	n/a	n/a	BD	n/a	-	NA	NA	NA	NA	0	0	0	0	3433864
HAT4a	wetland	2015-01-29	31	1664	170	n/a	-	NA	NA	NA	NA	0	0	0	0	3583500
HAT4b	wetland	2015-01-29	n/a	n/a	>100	n/a	-	NA	NA	NA	NA	0	0	0	0	3138790
HAT4c	wetland	2015-01-29	n/a	n/a	91.4	n/a	-	NA	NA	NA	NA	0	0	0	0	3090490
HAT4d	wetland	2015-01-29	n/a	n/a	74.7	n/a	-	NA	NA	NA	NA	0	0	0	0	3908020
HAT5d	wetland	2015-01-29	n/a	n/a	20.8	n/a	-	NA	NA	NA	NA	0	0	0	0	3376916
HP1a	wetland	2015-02-02	234.5	9260.5	120	n/a	-	NA	NA	NA	NA	0	0	0	0	3205646
HP1b	wetland	2015-02-02	n/a	n/a	130	n/a	-	NA	NA	NA	NA	0	0	0	0	5280036
HP1c	wetland	2015-02-02	n/a	n/a	92.2	n/a	-	NA	NA	NA	NA	0	0	0	0	2171794
HP1d	wetland	2015-02-02	n/a	n/a	110	n/a	-	NA	NA	NA	NA	0	0	0	0	6636918
HP2a	wetland	2015-02-02	97	5475	110	n/a	-	NA	NA	NA	NA	0	0	0	0	1649492
HP2b	wetland	2015-02-02	n/a	n/a	93.7	n/a	-	NA	NA	NA	NA	0	0	0	0	2235790
HP2c	wetland	2015-02-02	n/a	n/a	120	n/a	-	NA	NA	NA	NA	0	0	0	0	3008600
HP2d	wetland	2015-02-02	n/a	n/a	73.2	n/a	-	NA	NA	NA	NA	0	0	0	0	5524080
HP3b	wetland	2015-02-02	n/a	n/a	160	n/a	-	NA	NA	NA	NA	0	0	0	0	3092364
HP4a	wetland	2015-02-02	148	8164	100	n/a	-	NA	NA	NA	NA	0	0	0	0	3392488
HP4b	wetland	2015-02-02	n/a	n/a	150	n/a	-	NA	NA	NA	NA	0	0	0	0	2139048
HP4c	wetland	2015-02-02	n/a	n/a	150	n/a	-	NA	NA	NA	NA	0	0	0	0	6352812
HP4d	wetland	2015-02-02	n/a	n/a	110	n/a	-	NA	NA	NA	NA	0	0	0	0	4605042
HP5a	wetland	2015-02-02	199.5	3929	150	n/a	-	NA	NA	NA	NA	0	0	0	0	1765228
HP5c	wetland	2015-02-02	n/a	n/a	94	n/a	-	NA	NA	NA	NA	0	0	0	0	4930
HP5d	wetland	2015-02-02	n/a	n/a	BD	n/a	-	NA	NA	NA	NA	0	0	0	0	7264060
JL1a	wetland	2015-02-04	20	2359	87.6	n/a	-	NA	NA	NA	NA	0	0	0	0	4893080
JL1b	wetland	2015-02-04	n/a	n/a	13.5	n/a	-	NA	NA	NA	NA	0	0	0	0	5350706
JL1c	wetland	2015-02-04	n/a	n/a	86.3	n/a	-	NA	NA	NA	NA	0	0	0	0	4375512
JL1d	wetland	2015-02-04	n/a	n/a	90	n/a	-	NA	NA	NA	NA	0	0	0	0	2127454
JL2b	wetland	2015-02-04	n/a	n/a	76.4	n/a	-	NA	NA	NA	NA	0	0	0	0	2118814
JL2c	wetland	2015-02-04	n/a	n/a	43.6	n/a	-	NA	NA	NA	NA	0	0	0	0	3344192
JL2d	wetland	2015-02-04	n/a	n/a	56.1	n/a	-	NA	NA	NA	NA	0	0	0	0	4267938
JL3a	wetland	2015-02-04	20	4352	9.89	n/a	-	NA	NA	NA	NA	0	0	0	0	4951832
JL3b	wetland	2015-02-04	n/a	n/a	85.5	n/a	-	NA	NA	NA	NA	0	0	0	0	3238346
JL3d	wetland	2015-02-04	n/a	n/a	8.25	n/a	-	NA	NA	NA	NA	0	0	0	0	4301668
JL4a	wetland	2015-02-04	31	2909	BD	n/a	-	NA	NA	NA	NA	0	0	0	0	4401756
JL4b	wetland	2015-02-04	n/a	n/a	4.2	n/a	-	NA	NA	NA	NA	0	0	0	0	2467270
JL4c	wetland	2015-02-04	n/a	n/a	4.5	n/a	-	NA	NA	NA	NA	0	0	0	0	2288260
JL4d	wetland	2015-02-04	n/a	n/a	BD	n/a	-	NA	NA	NA	NA	0	0	0	0	3470652
JL5a	wetland	2015-02-04	10	24196	11.1	n/a	-	NA	NA	NA	NA	0	0	0	0	4805334
JL5b	wetland	2015-02-04	n/a	n/a	120	n/a	-	NA	NA	NA	NA	0	0	0	0	6766590
LL1d	wetland	2015-01-21	n/a	n/a	>100	n/a	-	NA	NA	NA	NA	0	0	0	0	2671614
LL2a	wetland	2015-01-21	6.6	179.1	>100	n/a	-	NA	NA	NA	NA	0	0	0	0	1862112
LL2b	wetland	2015-01-21	n/a	n/a	160	n/a	-	NA	NA	NA	NA	0	0	0	0	3263418
LL2d	wetland	2015-01-21	n/a	n/a	>100	n/a	-	NA	NA	NA	NA	0	0	0	0	3161978
LL3a	wetland	2015-01-21	11	513.1	>100	n/a	-	NA	NA	NA	NA	0	0	0	0	975236
LL4c	wetland	2015-01-21	n/a	n/a	>100	n/a	-	NA	NA	NA	NA	0	0	0	0	1579184
LL4d	wetland	2015-01-21	n/a	n/a	170	n/a	-	NA	NA	NA	NA	0	0	0	0	2219218
LL5b	wetland	2015-01-21	n/a	n/a	BD	n/a	-	NA	NA	NA	NA	0	0	0	0	2899682
LL5c	wetland	2015-01-21	n/a	n/a	BD	n/a	-	NA	NA	NA	NA	0	0	0	0	2122870
LL5d	wetland	2015-01-21	n/a	n/a	BD	n/a	-	NA	NA	NA	NA	0	0	0	0	2457864
ML1b	wetland	2015-01-19	n/a	n/a	>100	n/a	-	NA	NA	NA	NA	0	0	0	0	1927528
ML1c	wetland	2015-01-19	n/a	n/a	>100	n/a	-	NA	NA	NA	NA	0	0	0	0	871928
ML2a	wetland	2015-01-19	78	549	4.9	n/a	-	NA	NA	NA	NA	0	0	0	0	1088684
ML2b	wetland	2015-01-19	n/a	n/a	>100	n/a	-	NA	NA	NA	NA	0	0	0	0	756432
ML2c	wetland	2015-01-19	n/a	n/a	>100	n/a	-	NA	NA	NA	NA	0	0	0	0	2722306
ML2d	wetland	2015-01-19	n/a	n/a	>100	n/a	-	NA	NA	NA	NA	0	0	0	0	1985842
ML3a	wetland	2015-01-19	36.6	1089	>100	n/a	-	NA	NA	NA	NA	0	0	0	0	2906590
ML3d	wetland	2015-01-19	n/a	n/a	160	n/a	-	NA	NA	NA	NA	0	0	0	0	2136596
ML4d	wetland	2015-01-19	n/a	n/a	94.4	n/a	-	NA	NA	NA	NA	0	0	0	0	851000
PCD2b	wetland	2015-02-12	n/a	n/a	>100	n/a	-	NA	NA	NA	NA	0	0	0	0	2702986
PCD2d	wetland	2015-02-12	n/a	n/a	>100	n/a	-	NA	NA	NA	NA	0	0	0	0	2661782
PCD3d	wetland	2015-02-12	n/a	n/a	>100	n/a	-	NA	NA	NA	NA	0	0	0	0	2859930
PCD4c	wetland	2015-02-12	n/a	n/a	109	n/a	-	NA	NA	NA	NA	0	0	0	0	2510658
PCD4d	wetland	2015-02-12	n/a	n/a	>100	n/a	-	NA	NA	NA	NA	0	0	0	0	2994614
PCD5b	wetland	2015-02-12	n/a	n/a	>100	n/a	-	NA	NA	NA	NA	0	0	0	0	2759740
PCD5d	wetland	2015-02-12	n/a	n/a	>100	n/a	-	NA	NA	NA	NA	0	0	0	0	4082342
SIL1a	wetland	2015-02-10	10	2382	89.8	n/a	-	NA	NA	NA	NA	0	0	0	0	1910618
SIL1c	wetland	2015-02-10	n/a	n/a	59.6	n/a	-	NA	NA	NA	NA	0	0	0	0	3064564
SIL1d	wetland	2015-02-10	n/a	n/a	100	n/a	-	NA	NA	NA	NA	0	0	0	0	1711832
SIL2c	wetland	2015-02-10	n/a	n/a	170	n/a	-	NA	NA	NA	NA	0	0	0	0	1858306
SIL2d	wetland	2015-02-10	n/a	n/a	200	n/a	-	NA	NA	NA	NA	0	0	0	0	1854104
SIL3a	wetland	2015-02-10	52	1658	53.9	n/a	-	NA	NA	NA	NA	0	0	0	0	3178336
SIL3c	wetland	2015-02-10	n/a	n/a	130	n/a	-	NA	NA	NA	NA	0	0	0	0	3045364
SIL3d	wetland	2015-02-10	n/a	n/a	200	n/a	-	NA	NA	NA	NA	0	0	0	0	2687458
SIL4a	wetland	2015-02-10	1	2161.5	>100	n/a	-	NA	NA	NA	NA	0	0	0	0	4818904
SIL4b	wetland	2015-02-10	n/a	n/a	190	n/a	-	NA	NA	NA	NA	0	0	0	0	3341942
SIL4c	wetland	2015-02-10	n/a	n/a	180	n/a	-	NA	NA	NA	NA	0	0	0	0	4210310
SIL4d	wetland	2015-02-10	n/a	n/a	190	n/a	-	NA	NA	NA	NA	0	0	0	0	3078496
SIL5b	wetland	2015-02-10	n/a	n/a	130	n/a	-	NA	NA	NA	NA	0	0	0	0	2731668
SIL5c	wetland	2015-02-10	n/a	n/a	160	n/a	-	NA	NA	NA	NA	0	0	0	0	4352184
SP2c	wetland	2015-02-03	n/a	n/a	140	n/a	-	NA	NA	NA	NA	0	0	0	0	2830104
SP2d	wetland	2015-02-03	n/a	n/a	170	n/a	-	NA	NA	NA	NA	0	0	0	0	2852076
SP3a	wetland	2015-02-03	76	4169	48.6	n/a	-	NA	NA	NA	NA	0	0	0	0	3467358
SP3c	wetland	2015-02-03	n/a	n/a	120	n/a	-	NA	NA	NA	NA	0	0	0	0	2071862
SP4a	wetland	2015-02-03	103.5	4998	66.5	n/a	-	NA	NA	NA	NA	0	0	0	0	2593904
SP4b	wetland	2015-02-03	n/a	n/a	56.7	n/a	-	NA	NA	NA	NA	0	0	0	0	1861966
SP4c	wetland	2015-02-03	n/a	n/a	170	n/a	-	NA	NA	NA	NA	0	0	0	0	1938326
WB1b	wetland	2015-01-20	n/a	n/a	>100	n/a	-	NA	NA	NA	NA	0	0	0	0	3312998
WB1c	wetland	2015-01-20	n/a	n/a	150	n/a	-	NA	NA	NA	NA	0	0	0	0	2685750
WB1d	wetland	2015-01-20	n/a	n/a	140	n/a	-	NA	NA	NA	NA	0	0	0	0	3585022
WB2b	wetland	2015-01-20	n/a	n/a	>100	n/a	-	NA	NA	NA	NA	0	0	0	0	3128346
WB2d	wetland	2015-01-20	n/a	n/a	160	n/a	-	NA	NA	NA	NA	0	0	0	0	2755996
WB3a	wetland	2015-01-20	13.5	3047	180	n/a	-	NA	NA	NA	NA	0	0	0	0	2802312
WB3b	wetland	2015-01-20	n/a	n/a	190	n/a	-	NA	NA	NA	NA	0	0	0	0	3008612
WB3c	wetland	2015-01-20	n/a	n/a	>100	n/a	-	NA	NA	NA	NA	0	0	0	0	3113044
WB3d	wetland	2015-01-20	n/a	n/a	190	n/a	-	NA	NA	NA	NA	0	0	0	0	1279224
WB4a	wetland	2015-01-20	20	4884	>100	n/a	-	NA	NA	NA	NA	0	0	0	0	3169566
WB4b	wetland	2015-01-20	n/a	n/a	130	n/a	-	NA	NA	NA	NA	0	0	0	0	3231986
WB4d	wetland	2015-01-20	n/a	n/a	140	n/a	-	NA	NA	NA	NA	0	0	0	0	2701160
WB5a	wetland	2015-01-20	65.5	1637.5	>100	n/a	-	NA	NA	NA	NA	0	0	0	0	3363740
WB5d	wetland	2015-01-20	n/a	n/a	140	n/a	-	NA	NA	NA	NA	0	0	0	0	3566940
WCW1b	wetland	2015-01-22	n/a	n/a	BD	n/a	-	NA	NA	NA	NA	0	0	0	0	2993424
WCW1c	wetland	2015-01-22	n/a	n/a	>100	n/a	-	NA	NA	NA	NA	0	0	0	0	3425230
WCW1d	wetland	2015-01-22	n/a	n/a	28.4	n/a	-	NA	NA	NA	NA	0	0	0	0	3461800
WCW2a	wetland	2015-01-22	32.3	1457	BD	n/a	-	NA	NA	NA	NA	0	0	0	0	2161402
WCW2b	wetland	2015-01-22	n/a	n/a	170	n/a	-	NA	NA	NA	NA	0	0	0	0	3345650
WCW2c	wetland	2015-01-22	n/a	n/a	BD	n/a	-	NA	NA	NA	NA	0	0	0	0	3145290
WCW2d	wetland	2015-01-22	n/a	n/a	160	n/a	-	NA	NA	NA	NA	0	0	0	0	3371410
WCW3a	wetland	2015-01-22	1	1203.3	>100	n/a	-	NA	NA	NA	NA	0	0	0	0	20305422
WCW3b	wetland	2015-01-22	n/a	n/a	>100	n/a	-	NA	NA	NA	NA	0	0	0	0	3152620
WCW3c	wetland	2015-01-22	n/a	n/a	>100	n/a	-	NA	NA	NA	NA	0	0	0	0	3888712
WCW3d	wetland	2015-01-22	n/a	n/a	>100	n/a	-	NA	NA	NA	NA	0	0	0	0	3992178
WCW4a	wetland	2015-01-22	0	1732.9	>100	n/a	-	NA	NA	NA	NA	0	0	0	0	2719624
WCW4b	wetland	2015-01-22	n/a	n/a	>100	n/a	-	NA	NA	NA	NA	0	0	0	0	3608394
WCW4c	wetland	2015-01-22	n/a	n/a	110	n/a	-	NA	NA	NA	NA	0	0	0	0	3674374
WCW4d	wetland	2015-01-22	n/a	n/a	>100	n/a	-	NA	NA	NA	NA	0	0	0	0	3625560
WCW5a	wetland	2015-01-22	3	410.6	BD	n/a	-	NA	NA	NA	NA	0	0	0	0	2173956
WCW5b	wetland	2015-01-22	n/a	n/a	>100	n/a	-	NA	NA	NA	NA	0	0	0	0	3700210
WCW5c	wetland	2015-01-22	n/a	n/a	23.7	n/a	-	NA	NA	NA	NA	0	0	0	0	3581862
WTST1b	wetland	2015-02-05	n/a	n/a	>100	n/a	-	NA	NA	NA	NA	0	0	0	0	3364970
WTST1c	wetland	2015-02-05	n/a	n/a	BD	n/a	-	NA	NA	NA	NA	0	0	0	0	3848302
WTST1d	wetland	2015-02-05	n/a	n/a	BD	n/a	-	NA	NA	NA	NA	0	0	0	0	4011272
WTST2a	wetland	2015-02-05	3.1	870.4	170	n/a	-	NA	NA	NA	NA	0	0	0	0	291116
WTST2b	wetland	2015-02-05	n/a	n/a	170	n/a	-	NA	NA	NA	NA	0	0	0	0	2102438
WTST2c	wetland	2015-02-05	n/a	n/a	120	n/a	-	NA	NA	NA	NA	0	0	0	0	1943540
WTST2d	wetland	2015-02-05	n/a	n/a	110	n/a	-	NA	NA	NA	NA	0	0	0	0	4895594
WTST3b	wetland	2015-02-05	n/a	n/a	BD	n/a	-	NA	NA	NA	NA	0	0	0	0	3604540
WTST3c	wetland	2015-02-05	n/a	n/a	BD	n/a	-	NA	NA	NA	NA	0	0	0	0	2441804
WTST3d	wetland	2015-02-05	n/a	n/a	140	n/a	-	NA	NA	NA	NA	0	0	0	0	5689530
WTST4a	wetland	2015-02-05	0	931.5	7.1	n/a	-	NA	NA	NA	NA	0	0	0	0	2577488
WTST4b	wetland	2015-02-05	n/a	n/a	15	n/a	-	NA	NA	NA	NA	0	0	0	0	2502448
WTST5a	wetland	2015-02-05	1	727	BD	n/a	-	NA	NA	NA	NA	0	0	0	0	3821790
WTST5b	wetland	2015-02-05	n/a	n/a	BD	n/a	-	NA	NA	NA	NA	0	0	0	0	3245130
WTST5c	wetland	2015-02-05	n/a	n/a	BD	n/a	-	NA	NA	NA	NA	0	0	0	0	5118060
WTST5d	wetland	2015-02-05	n/a	n/a	5.6	n/a	-	NA	NA	NA	NA	0	0	0	0	5849118
